# Supplementary material for: Assessing the Potential of Nutraceuticals as Geroprotectors on Muscle Performance and Cognition in Aging Mice
Source: Antioxidants (Basel). 2021 Sep 4;10(9):1415. doi: 10.3390/antiox10091415 (PMC8472831; doi:10.3390/antiox10091415)
Supplement: Supplementary file 1 [file antioxidants-10-01415-s001.zip]

Archive with 1 entries (1 files):
- antioxidants-1310968-supplementary.pdf
